# Supplementary material for: CADEM: calculate X-ray diffraction of epitaxial multilayers
Source: J Appl Crystallogr. 2017 Feb 1;50(Pt 1):288–92. doi: 10.1107/S1600576716018379 (PMC5294394; doi:10.1107/S1600576716018379)
Supplement: Supplementary file 2 [file j-50-00288-sup2.zip]

Archive with 16 entries (16 files):
- CADEM_sourceFiles_revised/ArbitraryStack1.dat
- CADEM_sourceFiles_revised/ArbitraryStack2.dat
- CADEM_sourceFiles_revised/atomicScatteringFactor.m
- CADEM_sourceFiles_revised/CADEM.m
- CADEM_sourceFiles_revised/CalculatedPattern.dat
- CADEM_sourceFiles_revised/cell2csv.m
- CADEM_sourceFiles_revised/cf1.txt
- CADEM_sourceFiles_revised/cf2.txt
- CADEM_sourceFiles_revised/cf3.txt
- CADEM_sourceFiles_revised/cf4.txt
- CADEM_sourceFiles_revised/cf5.txt
- CADEM_sourceFiles_revised/choose_system.m
- CADEM_sourceFiles_revised/constants.m
- CADEM_sourceFiles_revised/run_CADEM.m
- CADEM_sourceFiles_revised/run_CADEM_GUI.fig
- CADEM_sourceFiles_revised/run_CADEM_GUI.m
