# Supplementary material for: CADEM: calculate X-ray diffraction of epitaxial multilayers
Source: J Appl Crystallogr. 2017 Feb 1;50(Pt 1):288–92. doi: 10.1107/S1600576716018379 (PMC5294394; doi:10.1107/S1600576716018379)
Supplement: Supplementary file 2 [file j-50-00288-sup2.zip › CADEM_sourceFiles_revised/ArbitraryStack1.dat]

3
3
3
3
3
3
3
3
3
3
3
3
3
3
3
3
3
3
3
3
3
3
3
3
3
3
3
3
3
3
3
3
3
3
3
3
3
3
3
3
3
3
3
3
3
3
3
3
3
3
3
3
3
3
3
3
3
3
3
3
3
3
3
3
3
3
3
3
3
3
3
3
3
3
10
10.5
10
10
9.5
9.5
10
9.5
10
10
9.5
10
10.5
10.5
9
10
10.5
10
9.5
10.5
11
10.5
9.5
10.5
10.5
10
10
10
10
10
10.5
10.5
11
9.5
10.5
10
11
9
10.5
9.5
10
10.5
9.5
10
10
10.5
10.5
9.5
10
10
10
10
9.5
9
10
11
10
9.5
9.5
9.5
10
10.5
10.5
10.5
10.5
10
9.5
10
10.5
10
10.5
9.5
9.5
11
10
10
10.5
9.5
10
10
9.5
9.5
10
10.5
10.5
9.5
10
10
10.5
10.5
10
9.5
10
10
10
9.5
10.5
11
10
10
10
10
10
10
9.5
9.5
10
9.5
9.5
10.5
9
9.5
10
10
11
10.5
10
9
10.5
10.5
9
10
9
9.5
9.5
11
10
10.5
10
10.5
9.5
10.5
9.5
10
10.5
9.5
9.5
9
10.5
10
9.5
10
9.5
10
