# Supplementary material for: CADEM: calculate X-ray diffraction of epitaxial multilayers
Source: J Appl Crystallogr. 2017 Feb 1;50(Pt 1):288–92. doi: 10.1107/S1600576716018379 (PMC5294394; doi:10.1107/S1600576716018379)
Supplement: Supplementary file 2 [file j-50-00288-sup2.zip › CADEM_sourceFiles_revised/ArbitraryStack2.dat]

3.75,3.75,3.75,3.75,3.75,7.5,3.75,3.75,7.5,11.25,3.75,3.75,7.5,11.25,18.75,3.75,3.75,7.5,11.25,18.75,30,3.75,3.75,7.5,11.25,18.75,30,48.75,3.75,3.75,3.75,3.75,3.75,7.5,3.75,3.75,7.5,11.25,3.75,3.75,7.5,11.25,18.75,3.75,3.75,7.5,11.25,18.75,30,3.75,3.75,7.5,11.25,18.75,30,48.75,3.75,3.75,3.75,3.75,3.75,7.5,3.75,3.75,7.5,11.25,3.75,3.75,7.5,11.25,18.75,3.75,3.75,7.5,11.25,18.75,30,3.75,3.75,7.5,11.25,18.75,30,48.75,3.75,3.75,3.75,3.75,3.75,7.5,3.75,3.75,7.5,11.25,3.75,3.75,7.5,11.25,18.75,3.75,3.75,7.5,11.25,18.75,30,3.75,3.75,7.5,11.25,18.75,30,48.75,3.75,3.75,3.75,3.75,3.75,7.5,3.75,3.75,7.5,11.25,3.75,3.75,7.5,11.25,18.75,3.75,3.75,7.5,11.25,18.75,30,3.75,3.75,7.5,11.25,18.75,30,48.75
