# Supplementary material for: CADEM: calculate X-ray diffraction of epitaxial multilayers
Source: J Appl Crystallogr. 2017 Feb 1;50(Pt 1):288–92. doi: 10.1107/S1600576716018379 (PMC5294394; doi:10.1107/S1600576716018379)
Supplement: Supplementary file 2 [file j-50-00288-sup2.zip › CADEM_sourceFiles_revised/CalculatedPattern.dat]

25	0.00034435
25.01	0.00037607
25.02	0.00040692
25.03	0.00043475
25.04	0.00045756
25.05	0.0004741
25.06	0.00048409
25.07	0.00048799
25.08	0.00048651
25.09	0.00048027
25.1	0.00046997
25.11	0.00045652
25.12	0.00044113
25.13	0.00042503
25.14	0.00040921
25.15	0.00039426
25.16	0.00038043
25.17	0.0003678
25.18	0.00035638
25.19	0.00034617
25.2	0.00033718
25.21	0.00032935
25.22	0.00032263
25.23	0.00031698
25.24	0.00031232
25.25	0.00030854
25.26	0.00030544
25.27	0.00030276
25.28	0.00030022
25.29	0.00029759
25.3	0.0002947
25.31	0.00029149
25.32	0.00028798
25.33	0.00028425
25.34	0.00028045
25.35	0.00027674
25.36	0.00027331
25.37	0.00027033
25.38	0.00026795
25.39	0.00026632
25.4	0.00026556
25.41	0.00026579
25.42	0.0002671
25.43	0.00026961
25.44	0.00027347
25.45	0.00027883
25.46	0.0002859
25.47	0.00029487
25.48	0.00030595
25.49	0.00031937
25.5	0.00033537
25.51	0.00035414
25.52	0.00037573
25.53	0.00040002
25.54	0.00042664
25.55	0.00045508
25.56	0.00048472
25.57	0.00051488
25.58	0.00054467
25.59	0.00057279
25.6	0.00059777
25.61	0.00061837
25.62	0.00063388
25.63	0.00064386
25.64	0.00064787
25.65	0.00064533
25.66	0.00063602
25.67	0.00062042
25.68	0.00059968
25.69	0.0005752
25.7	0.00054824
25.71	0.00051991
25.72	0.00049127
25.73	0.00046345
25.74	0.00043762
25.75	0.00041478
25.76	0.00039562
25.77	0.00038046
25.78	0.00036932
25.79	0.000362
25.8	0.00035817
25.81	0.00035743
25.82	0.00035935
25.83	0.00036347
25.84	0.00036937
25.85	0.00037666
25.86	0.00038492
25.87	0.00039372
25.88	0.0004026
25.89	0.00041123
25.9	0.00041945
25.91	0.00042731
25.92	0.00043499
25.93	0.00044274
25.94	0.00045096
25.95	0.00046015
25.96	0.00047085
25.97	0.0004836
25.98	0.00049872
25.99	0.00051636
26	0.00053647
26.01	0.00055888
26.02	0.00058328
26.03	0.00060911
26.04	0.0006354
26.05	0.00066083
26.06	0.00068399
26.07	0.00070381
26.08	0.00071978
26.09	0.00073186
26.1	0.00074028
26.11	0.00074539
26.12	0.0007477
26.13	0.00074784
26.14	0.0007463
26.15	0.00074319
26.16	0.00073824
26.17	0.00073117
26.18	0.00072194
26.19	0.00071083
26.2	0.00069813
26.21	0.00068396
26.22	0.00066848
26.23	0.00065206
26.24	0.00063529
26.25	0.00061881
26.26	0.00060302
26.27	0.00058817
26.28	0.00057433
26.29	0.00056158
26.3	0.00055
26.31	0.00053969
26.32	0.00053085
26.33	0.00052381
26.34	0.00051908
26.35	0.00051721
26.36	0.00051881
26.37	0.00052438
26.38	0.00053443
26.39	0.0005494
26.4	0.00056968
26.41	0.0005956
26.42	0.00062735
26.43	0.00066494
26.44	0.000708
26.45	0.00075577
26.46	0.00080705
26.47	0.00086033
26.48	0.00091382
26.49	0.0009655
26.5	0.0010133
26.51	0.0010558
26.52	0.0010927
26.53	0.0011258
26.54	0.0011575
26.55	0.0011902
26.56	0.0012253
26.57	0.0012626
26.58	0.0013009
26.59	0.0013383
26.6	0.0013726
26.61	0.0014021
26.62	0.0014259
26.63	0.0014446
26.64	0.0014598
26.65	0.0014729
26.66	0.0014844
26.67	0.0014934
26.68	0.001499
26.69	0.0015005
26.7	0.0014984
26.71	0.0014938
26.72	0.0014884
26.73	0.0014841
26.74	0.0014832
26.75	0.0014872
26.76	0.0014966
26.77	0.0015102
26.78	0.0015258
26.79	0.0015402
26.8	0.0015495
26.81	0.0015498
26.82	0.0015376
26.83	0.001512
26.84	0.0014748
26.85	0.00143
26.86	0.0013817
26.87	0.0013331
26.88	0.0012863
26.89	0.0012424
26.9	0.0012029
26.91	0.0011699
26.92	0.0011457
26.93	0.001133
26.94	0.001134
26.95	0.0011505
26.96	0.0011832
26.97	0.0012317
26.98	0.0012942
26.99	0.0013677
27	0.001448
27.01	0.0015304
27.02	0.0016107
27.03	0.0016866
27.04	0.0017587
27.05	0.0018289
27.06	0.0019001
27.07	0.001975
27.08	0.0020569
27.09	0.0021506
27.1	0.0022625
27.11	0.0023999
27.12	0.0025702
27.13	0.0027796
27.14	0.0030321
27.15	0.0033289
27.16	0.0036667
27.17	0.0040381
27.18	0.0044313
27.19	0.0048305
27.2	0.0052149
27.21	0.0055597
27.22	0.0058398
27.23	0.0060373
27.24	0.0061469
27.25	0.0061747
27.26	0.0061317
27.27	0.0060277
27.28	0.0058693
27.29	0.0056627
27.3	0.005416
27.31	0.0051404
27.32	0.0048487
27.33	0.0045532
27.34	0.0042661
27.35	0.0039999
27.36	0.0037674
27.37	0.0035788
27.38	0.0034404
27.39	0.0033538
27.4	0.0033171
27.41	0.0033251
27.42	0.0033707
27.43	0.0034445
27.44	0.0035367
27.45	0.0036366
27.46	0.0037332
27.47	0.003814
27.48	0.0038681
27.49	0.0038896
27.5	0.0038799
27.51	0.0038458
27.52	0.0037955
27.53	0.0037356
27.54	0.0036706
27.55	0.0036045
27.56	0.0035423
27.57	0.0034905
27.58	0.0034565
27.59	0.0034472
27.6	0.0034685
27.61	0.003524
27.62	0.0036138
27.63	0.0037338
27.64	0.0038759
27.65	0.0040289
27.66	0.0041787
27.67	0.0043102
27.68	0.0044109
27.69	0.0044752
27.7	0.0045081
27.71	0.0045225
27.72	0.0045343
27.73	0.0045586
27.74	0.0046089
27.75	0.0046979
27.76	0.0048402
27.77	0.0050521
27.78	0.005349
27.79	0.0057427
27.8	0.0062375
27.81	0.0068279
27.82	0.0074973
27.83	0.0082193
27.84	0.0089615
27.85	0.0096906
27.86	0.010374
27.87	0.010975
27.88	0.011462
27.89	0.011806
27.9	0.012002
27.91	0.012065
27.92	0.012027
27.93	0.01192
27.94	0.011774
27.95	0.011616
27.96	0.011475
27.97	0.011383
27.98	0.011371
27.99	0.01146
28	0.011654
28.01	0.011931
28.02	0.012254
28.03	0.012567
28.04	0.012819
28.05	0.012973
28.06	0.013018
28.07	0.01296
28.08	0.012808
28.09	0.012562
28.1	0.012224
28.11	0.011803
28.12	0.011322
28.13	0.010811
28.14	0.010301
28.15	0.0098147
28.16	0.009366
28.17	0.0089639
28.18	0.0086146
28.19	0.0083214
28.2	0.0080838
28.21	0.0078973
28.22	0.0077536
28.23	0.0076415
28.24	0.0075504
28.25	0.0074738
28.26	0.0074128
28.27	0.0073739
28.28	0.0073648
28.29	0.0073913
28.3	0.0074556
28.31	0.0075572
28.32	0.0076956
28.33	0.0078724
28.34	0.0080941
28.35	0.0083748
28.36	0.0087352
28.37	0.0091995
28.38	0.0097869
28.39	0.010507
28.4	0.011355
28.41	0.012315
28.42	0.013355
28.43	0.014429
28.44	0.015476
28.45	0.016433
28.46	0.017246
28.47	0.01788
28.48	0.018312
28.49	0.018522
28.5	0.018497
28.51	0.018238
28.52	0.017775
28.53	0.017158
28.54	0.016446
28.55	0.015688
28.56	0.014917
28.57	0.014149
28.58	0.013398
28.59	0.012679
28.6	0.01201
28.61	0.011409
28.62	0.010889
28.63	0.010456
28.64	0.010108
28.65	0.0098362
28.66	0.0096297
28.67	0.0094791
28.68	0.0093789
28.69	0.0093276
28.7	0.0093266
28.71	0.0093792
28.72	0.0094917
28.73	0.0096742
28.74	0.0099417
28.75	0.010314
28.76	0.010815
28.77	0.011474
28.78	0.012316
28.79	0.013368
28.8	0.014648
28.81	0.016163
28.82	0.017904
28.83	0.019844
28.84	0.021933
28.85	0.024105
28.86	0.026288
28.87	0.02842
28.88	0.030452
28.89	0.032346
28.9	0.034071
28.91	0.035624
28.92	0.037047
28.93	0.038439
28.94	0.039945
28.95	0.041731
28.96	0.043949
28.97	0.04672
28.98	0.050121
28.99	0.054188
29	0.058926
29.01	0.06432
29.02	0.070336
29.03	0.076902
29.04	0.083863
29.05	0.090952
29.06	0.097818
29.07	0.10411
29.08	0.10953
29.09	0.11382
29.1	0.11672
29.11	0.11806
29.12	0.11783
29.13	0.1163
29.14	0.11393
29.15	0.11127
29.16	0.10871
29.17	0.1065
29.18	0.10471
29.19	0.10336
29.2	0.10248
29.21	0.10221
29.22	0.1028
29.23	0.10462
29.24	0.10804
29.25	0.11336
29.26	0.12075
29.27	0.13024
29.28	0.14169
29.29	0.15489
29.3	0.16956
29.31	0.18543
29.32	0.20236
29.33	0.22032
29.34	0.23938
29.35	0.25957
29.36	0.28083
29.37	0.30302
29.38	0.3259
29.39	0.34913
29.4	0.37211
29.41	0.39402
29.42	0.41404
29.43	0.43167
29.44	0.44686
29.45	0.45991
29.46	0.4713
29.47	0.48159
29.48	0.49156
29.49	0.5023
29.5	0.51504
29.51	0.53083
29.52	0.55031
29.53	0.5736
29.54	0.60037
29.55	0.63002
29.56	0.66177
29.57	0.69504
29.58	0.72976
29.59	0.7665
29.6	0.8058
29.61	0.8473
29.62	0.88933
29.63	0.92921
29.64	0.96357
29.65	0.98852
29.66	1
29.67	0.9947
29.68	0.97146
29.69	0.93189
29.7	0.87971
29.71	0.81929
29.72	0.75443
29.73	0.6878
29.74	0.62081
29.75	0.55415
29.76	0.48859
29.77	0.42542
29.78	0.3663
29.79	0.31275
29.8	0.2658
29.81	0.22588
29.82	0.19294
29.83	0.16649
29.84	0.14572
29.85	0.12966
29.86	0.11725
29.87	0.10749
29.88	0.099545
29.89	0.092789
29.9	0.086827
29.91	0.081424
29.92	0.076416
29.93	0.071661
29.94	0.067026
29.95	0.062423
29.96	0.057834
29.97	0.053315
29.98	0.048966
29.99	0.044884
30	0.041139
30.01	0.037769
30.02	0.034783
30.03	0.032171
30.04	0.029912
30.05	0.027972
30.06	0.026308
30.07	0.024867
30.08	0.023592
30.09	0.022434
30.1	0.021354
30.11	0.020327
30.12	0.019336
30.13	0.01837
30.14	0.017426
30.15	0.016504
30.16	0.015607
30.17	0.014741
30.18	0.013913
30.19	0.013129
30.2	0.012392
30.21	0.011703
30.22	0.011062
30.23	0.010467
30.24	0.0099185
30.25	0.0094161
30.26	0.0089576
30.27	0.0085403
30.28	0.0081606
30.29	0.0078151
30.3	0.0075001
30.31	0.0072119
30.32	0.0069472
30.33	0.0067028
30.34	0.0064761
30.35	0.0062648
30.36	0.0060671
30.37	0.0058817
30.38	0.0057073
30.39	0.0055433
30.4	0.005389
30.41	0.0052441
30.42	0.0051081
30.43	0.0049809
30.44	0.0048624
30.45	0.0047525
30.46	0.004651
30.47	0.0045576
30.48	0.004472
30.49	0.0043933
30.5	0.0043204
30.51	0.0042521
30.52	0.004187
30.53	0.0041236
30.54	0.004061
30.55	0.0039993
30.56	0.0039399
30.57	0.0038846
30.58	0.0038356
30.59	0.0037937
30.6	0.003759
30.61	0.0037301
30.62	0.0037049
30.63	0.0036807
30.64	0.0036553
30.65	0.0036272
30.66	0.0035958
30.67	0.0035617
30.68	0.0035253
30.69	0.0034868
30.7	0.0034454
30.71	0.0034003
30.72	0.0033511
30.73	0.003298
30.74	0.003242
30.75	0.003185
30.76	0.0031289
30.77	0.0030756
30.78	0.0030264
30.79	0.0029818
30.8	0.0029411
30.81	0.002903
30.82	0.0028655
30.83	0.002826
30.84	0.0027817
30.85	0.0027306
30.86	0.0026723
30.87	0.0026084
30.88	0.002542
30.89	0.0024762
30.9	0.0024135
30.91	0.0023551
30.92	0.0023011
30.93	0.0022511
30.94	0.0022048
30.95	0.0021626
30.96	0.0021257
30.97	0.0020954
30.98	0.0020729
30.99	0.0020593
31	0.0020548
31.01	0.0020594
31.02	0.002072
31.03	0.0020908
31.04	0.0021135
31.05	0.0021374
31.06	0.0021596
31.07	0.0021784
31.08	0.0021934
31.09	0.0022052
31.1	0.0022157
31.11	0.0022271
31.12	0.0022422
31.13	0.0022635
31.14	0.0022934
31.15	0.0023336
31.16	0.0023859
31.17	0.0024517
31.18	0.0025324
31.19	0.0026288
31.2	0.00274
31.21	0.0028635
31.22	0.0029952
31.23	0.0031297
31.24	0.0032589
31.25	0.0033732
31.26	0.0034627
31.27	0.0035211
31.28	0.0035472
31.29	0.0035434
31.3	0.0035124
31.31	0.0034559
31.32	0.0033754
31.33	0.003273
31.34	0.0031516
31.35	0.0030149
31.36	0.0028678
31.37	0.0027155
31.38	0.0025635
31.39	0.0024163
31.4	0.0022783
31.41	0.0021533
31.42	0.0020446
31.43	0.0019542
31.44	0.0018824
31.45	0.0018277
31.46	0.0017878
31.47	0.0017598
31.48	0.0017405
31.49	0.0017264
31.5	0.0017144
31.51	0.0017012
31.52	0.0016846
31.53	0.0016635
31.54	0.0016387
31.55	0.0016119
31.56	0.0015846
31.57	0.0015582
31.58	0.0015334
31.59	0.0015103
31.6	0.0014891
31.61	0.00147
31.62	0.0014537
31.63	0.0014411
31.64	0.0014334
31.65	0.0014312
31.66	0.0014341
31.67	0.0014411
31.68	0.0014505
31.69	0.0014604
31.7	0.0014683
31.71	0.0014716
31.72	0.0014678
31.73	0.0014562
31.74	0.0014378
31.75	0.001415
31.76	0.001391
31.77	0.0013688
31.78	0.0013508
31.79	0.0013388
31.8	0.0013341
31.81	0.0013385
31.82	0.0013539
31.83	0.0013826
31.84	0.0014267
31.85	0.0014875
31.86	0.0015645
31.87	0.0016553
31.88	0.001756
31.89	0.0018609
31.9	0.0019634
31.91	0.0020556
31.92	0.0021287
31.93	0.0021752
31.94	0.0021921
31.95	0.0021818
31.96	0.0021508
31.97	0.0021065
31.98	0.0020553
31.99	0.0020014
32	0.001947
32.01	0.0018936
32.02	0.0018427
32.03	0.001797
32.04	0.0017594
32.05	0.0017322
32.06	0.0017153
32.07	0.0017067
32.08	0.0017029
32.09	0.0017001
32.1	0.0016952
32.11	0.0016859
32.12	0.0016703
32.13	0.001647
32.14	0.0016158
32.15	0.0015775
32.16	0.0015333
32.17	0.0014848
32.18	0.0014329
32.19	0.0013784
32.2	0.0013222
32.21	0.0012649
32.22	0.0012074
32.23	0.0011504
32.24	0.001095
32.25	0.001042
32.26	0.00099227
32.27	0.00094614
32.28	0.00090385
32.29	0.00086556
32.3	0.00083151
32.31	0.00080199
32.32	0.00077724
32.33	0.00075732
32.34	0.00074211
32.35	0.00073121
32.36	0.00072399
32.37	0.00071964
32.38	0.00071733
32.39	0.00071655
32.4	0.0007173
32.41	0.00072012
32.42	0.00072577
32.43	0.00073499
32.44	0.00074819
32.45	0.00076546
32.46	0.00078649
32.47	0.00081048
32.48	0.00083611
32.49	0.00086169
32.5	0.00088545
32.51	0.00090583
32.52	0.00092155
32.53	0.00093143
32.54	0.00093435
32.55	0.0009295
32.56	0.00091682
32.57	0.00089711
32.58	0.00087184
32.59	0.00084275
32.6	0.00081143
32.61	0.00077906
32.62	0.00074612
32.63	0.00071267
32.64	0.00067873
32.65	0.00064472
32.66	0.00061148
32.67	0.00058001
32.68	0.00055118
32.69	0.0005255
32.7	0.00050318
32.71	0.00048412
32.72	0.00046802
32.73	0.00045454
32.74	0.00044333
32.75	0.0004341
32.76	0.00042665
32.77	0.00042079
32.78	0.00041638
32.79	0.00041332
32.8	0.00041161
32.81	0.00041134
32.82	0.00041263
32.83	0.00041557
32.84	0.00042016
32.85	0.00042627
32.86	0.00043362
32.87	0.00044181
32.88	0.00045031
32.89	0.00045851
32.9	0.00046572
32.91	0.00047126
32.92	0.00047459
32.93	0.00047532
32.94	0.00047315
32.95	0.00046777
32.96	0.00045894
32.97	0.0004467
32.98	0.00043146
32.99	0.00041402
33	0.00039534
55	0.0017727
55.01	0.0018497
55.02	0.0019246
55.03	0.0019965
55.04	0.0020644
55.05	0.0021277
55.06	0.0021854
55.07	0.0022369
55.08	0.0022815
55.09	0.0023188
55.1	0.0023483
55.11	0.0023701
55.12	0.0023842
55.13	0.0023912
55.14	0.0023917
55.15	0.0023862
55.16	0.0023757
55.17	0.0023611
55.18	0.0023432
55.19	0.0023227
55.2	0.0023006
55.21	0.0022772
55.22	0.0022531
55.23	0.0022286
55.24	0.0022036
55.25	0.0021784
55.26	0.0021529
55.27	0.002127
55.28	0.0021007
55.29	0.0020738
55.3	0.0020461
55.31	0.0020177
55.32	0.0019886
55.33	0.0019588
55.34	0.0019286
55.35	0.0018981
55.36	0.0018678
55.37	0.0018379
55.38	0.0018086
55.39	0.0017803
55.4	0.001753
55.41	0.0017268
55.42	0.0017019
55.43	0.0016783
55.44	0.0016557
55.45	0.0016341
55.46	0.0016133
55.47	0.0015931
55.48	0.0015733
55.49	0.0015539
55.5	0.0015348
55.51	0.0015159
55.52	0.0014974
55.53	0.0014793
55.54	0.0014617
55.55	0.0014446
55.56	0.0014282
55.57	0.0014127
55.58	0.0013981
55.59	0.0013846
55.6	0.0013721
55.61	0.0013605
55.62	0.0013498
55.63	0.0013397
55.64	0.00133
55.65	0.0013204
55.66	0.0013108
55.67	0.0013009
55.68	0.0012906
55.69	0.0012799
55.7	0.0012687
55.71	0.001257
55.72	0.0012448
55.73	0.0012321
55.74	0.0012191
55.75	0.0012059
55.76	0.0011923
55.77	0.0011786
55.78	0.0011648
55.79	0.001151
55.8	0.0011372
55.81	0.0011234
55.82	0.0011099
55.83	0.0010966
55.84	0.0010837
55.85	0.0010711
55.86	0.001059
55.87	0.0010474
55.88	0.0010362
55.89	0.0010257
55.9	0.0010156
55.91	0.0010062
55.92	0.00099744
55.93	0.0009893
55.94	0.00098183
55.95	0.00097509
55.96	0.00096909
55.97	0.00096386
55.98	0.00095942
55.99	0.00095578
56	0.00095291
56.01	0.0009508
56.02	0.00094943
56.03	0.00094875
56.04	0.00094876
56.05	0.00094941
56.06	0.00095071
56.07	0.00095264
56.08	0.00095521
56.09	0.00095841
56.1	0.00096223
56.11	0.00096665
56.12	0.00097165
56.13	0.00097717
56.14	0.00098313
56.15	0.00098943
56.16	0.00099595
56.17	0.0010025
56.18	0.0010089
56.19	0.001015
56.2	0.0010205
56.21	0.0010252
56.22	0.0010291
56.23	0.0010321
56.24	0.0010342
56.25	0.0010355
56.26	0.0010362
56.27	0.0010364
56.28	0.0010362
56.29	0.0010359
56.3	0.0010355
56.31	0.0010352
56.32	0.001035
56.33	0.001035
56.34	0.001035
56.35	0.0010352
56.36	0.0010354
56.37	0.0010356
56.38	0.0010357
56.39	0.0010357
56.4	0.0010356
56.41	0.0010354
56.42	0.001035
56.43	0.0010345
56.44	0.0010339
56.45	0.0010332
56.46	0.0010326
56.47	0.0010321
56.48	0.0010318
56.49	0.0010319
56.5	0.0010324
56.51	0.0010335
56.52	0.0010353
56.53	0.0010377
56.54	0.0010409
56.55	0.0010449
56.56	0.0010497
56.57	0.0010552
56.58	0.0010615
56.59	0.0010685
56.6	0.0010763
56.61	0.0010848
56.62	0.0010941
56.63	0.0011041
56.64	0.001115
56.65	0.0011268
56.66	0.0011396
56.67	0.0011535
56.68	0.0011684
56.69	0.0011845
56.7	0.0012019
56.71	0.0012205
56.72	0.0012405
56.73	0.0012619
56.74	0.0012848
56.75	0.0013093
56.76	0.0013354
56.77	0.0013632
56.78	0.0013927
56.79	0.0014238
56.8	0.0014564
56.81	0.0014903
56.82	0.0015255
56.83	0.0015617
56.84	0.0015986
56.85	0.0016362
56.86	0.0016741
56.87	0.0017122
56.88	0.0017505
56.89	0.0017887
56.9	0.0018268
56.91	0.001865
56.92	0.0019033
56.93	0.0019417
56.94	0.0019802
56.95	0.0020187
56.96	0.0020569
56.97	0.0020945
56.98	0.0021309
56.99	0.0021657
57	0.0021983
57.01	0.0022281
57.02	0.0022545
57.03	0.0022771
57.04	0.0022953
57.05	0.0023089
57.06	0.0023175
57.07	0.0023213
57.08	0.0023204
57.09	0.0023151
57.1	0.0023058
57.11	0.0022931
57.12	0.0022775
57.13	0.0022596
57.14	0.0022398
57.15	0.0022187
57.16	0.0021968
57.17	0.0021743
57.18	0.0021515
57.19	0.0021285
57.2	0.0021054
57.21	0.0020823
57.22	0.002059
57.23	0.0020356
57.24	0.0020121
57.25	0.0019885
57.26	0.0019651
57.27	0.0019418
57.28	0.001919
57.29	0.0018966
57.3	0.0018749
57.31	0.001854
57.32	0.0018341
57.33	0.0018152
57.34	0.0017974
57.35	0.0017807
57.36	0.0017652
57.37	0.001751
57.38	0.0017381
57.39	0.0017265
57.4	0.0017164
57.41	0.0017077
57.42	0.0017006
57.43	0.0016949
57.44	0.0016906
57.45	0.0016878
57.46	0.0016863
57.47	0.0016862
57.48	0.0016872
57.49	0.0016893
57.5	0.0016924
57.51	0.0016964
57.52	0.0017013
57.53	0.0017071
57.54	0.0017137
57.55	0.0017212
57.56	0.0017296
57.57	0.001739
57.58	0.0017494
57.59	0.0017609
57.6	0.0017737
57.61	0.0017878
57.62	0.0018034
57.63	0.0018203
57.64	0.0018386
57.65	0.0018584
57.66	0.0018794
57.67	0.0019017
57.68	0.0019252
57.69	0.0019496
57.7	0.0019748
57.71	0.0020008
57.72	0.0020272
57.73	0.0020539
57.74	0.0020806
57.75	0.002107
57.76	0.002133
57.77	0.0021582
57.78	0.0021825
57.79	0.0022059
57.8	0.0022283
57.81	0.0022499
57.82	0.0022711
57.83	0.0022922
57.84	0.0023134
57.85	0.0023351
57.86	0.0023577
57.87	0.0023812
57.88	0.0024058
57.89	0.0024316
57.9	0.0024585
57.91	0.0024866
57.92	0.0025156
57.93	0.0025455
57.94	0.0025762
57.95	0.0026076
57.96	0.0026394
57.97	0.0026716
57.98	0.002704
57.99	0.0027364
58	0.0027687
58.01	0.0028008
58.02	0.0028327
58.03	0.0028646
58.04	0.0028966
58.05	0.0029289
58.06	0.002962
58.07	0.0029961
58.08	0.0030315
58.09	0.0030685
58.1	0.0031074
58.11	0.0031483
58.12	0.0031913
58.13	0.0032362
58.14	0.0032828
58.15	0.0033306
58.16	0.0033791
58.17	0.0034279
58.18	0.0034763
58.19	0.0035244
58.2	0.0035721
58.21	0.0036196
58.22	0.0036672
58.23	0.0037155
58.24	0.0037647
58.25	0.0038153
58.26	0.0038674
58.27	0.0039214
58.28	0.0039774
58.29	0.0040354
58.3	0.0040955
58.31	0.0041576
58.32	0.0042213
58.33	0.0042864
58.34	0.0043524
58.35	0.0044186
58.36	0.0044844
58.37	0.0045489
58.38	0.0046109
58.39	0.0046693
58.4	0.0047229
58.41	0.0047707
58.42	0.0048123
58.43	0.0048475
58.44	0.004877
58.45	0.0049017
58.46	0.0049231
58.47	0.0049427
58.48	0.0049622
58.49	0.0049833
58.5	0.0050078
58.51	0.005037
58.52	0.0050723
58.53	0.0051149
58.54	0.0051658
58.55	0.005226
58.56	0.0052965
58.57	0.0053781
58.58	0.0054723
58.59	0.0055801
58.6	0.0057032
58.61	0.005843
58.62	0.006001
58.63	0.0061785
58.64	0.0063768
58.65	0.0065964
58.66	0.0068377
58.67	0.0071006
58.68	0.0073842
58.69	0.0076876
58.7	0.0080092
58.71	0.0083471
58.72	0.0086991
58.73	0.0090626
58.74	0.0094347
58.75	0.0098119
58.76	0.010191
58.77	0.010567
58.78	0.010936
58.79	0.011294
58.8	0.011635
58.81	0.011953
58.82	0.012242
58.83	0.012497
58.84	0.01271
58.85	0.012878
58.86	0.012995
58.87	0.013061
58.88	0.013078
58.89	0.013051
58.9	0.012987
58.91	0.012894
58.92	0.012782
58.93	0.012656
58.94	0.012524
58.95	0.01239
58.96	0.012257
58.97	0.012126
58.98	0.011998
58.99	0.011872
59	0.011749
59.01	0.011627
59.02	0.011505
59.03	0.011385
59.04	0.011266
59.05	0.011154
59.06	0.01105
59.07	0.010958
59.08	0.010882
59.09	0.010824
59.1	0.010785
59.11	0.010766
59.12	0.010766
59.13	0.010782
59.14	0.010815
59.15	0.010861
59.16	0.010921
59.17	0.010996
59.18	0.011086
59.19	0.011194
59.2	0.011321
59.21	0.011471
59.22	0.011645
59.23	0.011845
59.24	0.012073
59.25	0.01233
59.26	0.012617
59.27	0.012934
59.28	0.013281
59.29	0.013659
59.3	0.014066
59.31	0.014502
59.32	0.014967
59.33	0.015459
59.34	0.015979
59.35	0.016526
59.36	0.017101
59.37	0.017702
59.38	0.018331
59.39	0.018988
59.4	0.019676
59.41	0.020396
59.42	0.021148
59.43	0.021933
59.44	0.02275
59.45	0.023598
59.46	0.024473
59.47	0.02537
59.48	0.026283
59.49	0.027203
59.5	0.028122
59.51	0.029028
59.52	0.02991
59.53	0.030754
59.54	0.03155
59.55	0.032284
59.56	0.03295
59.57	0.03354
59.58	0.034053
59.59	0.034489
59.6	0.034852
59.61	0.03515
59.62	0.035395
59.63	0.035602
59.64	0.035787
59.65	0.035966
59.66	0.036152
59.67	0.036354
59.68	0.036576
59.69	0.036818
59.7	0.037075
59.71	0.037339
59.72	0.037599
59.73	0.03784
59.74	0.038049
59.75	0.038211
59.76	0.038311
59.77	0.038342
59.78	0.038298
59.79	0.038182
59.8	0.038003
59.81	0.037776
59.82	0.037516
59.83	0.037241
59.84	0.036967
59.85	0.036709
59.86	0.03648
59.87	0.036291
59.88	0.036152
59.89	0.036068
59.9	0.036042
59.91	0.036072
59.92	0.036157
59.93	0.036292
59.94	0.036473
59.95	0.036697
59.96	0.036963
59.97	0.037272
59.98	0.037624
59.99	0.038023
60	0.038474
60.01	0.038982
60.02	0.039552
60.03	0.04019
60.04	0.040902
60.05	0.041689
60.06	0.042547
60.07	0.043469
60.08	0.044441
60.09	0.045445
60.1	0.046457
60.11	0.047457
60.12	0.048423
60.13	0.049339
60.14	0.050194
60.15	0.050979
60.16	0.051691
60.17	0.052329
60.18	0.052891
60.19	0.053382
60.2	0.053805
60.21	0.054165
60.22	0.05447
60.23	0.054728
60.24	0.054948
60.25	0.055139
60.26	0.055314
60.27	0.055486
60.28	0.055669
60.29	0.055878
60.3	0.056127
60.31	0.056429
60.32	0.056798
60.33	0.057244
60.34	0.057775
60.35	0.058399
60.36	0.059121
60.37	0.059946
60.38	0.060877
60.39	0.061919
60.4	0.063079
60.41	0.064367
60.42	0.065795
60.43	0.067379
60.44	0.069138
60.45	0.071091
60.46	0.073255
60.47	0.075648
60.48	0.078286
60.49	0.081186
60.5	0.084362
60.51	0.087834
60.52	0.091622
60.53	0.095752
60.54	0.10026
60.55	0.10516
60.56	0.11051
60.57	0.11634
60.58	0.12267
60.59	0.12953
60.6	0.13693
60.61	0.14489
60.62	0.15339
60.63	0.16242
60.64	0.17192
60.65	0.18184
60.66	0.19209
60.67	0.20258
60.68	0.21323
60.69	0.22399
60.7	0.23483
60.71	0.24578
60.72	0.25692
60.73	0.26836
60.74	0.28023
60.75	0.29267
60.76	0.30584
60.77	0.31987
60.78	0.33488
60.79	0.35097
60.8	0.36817
60.81	0.3865
60.82	0.40591
60.83	0.42627
60.84	0.44744
60.85	0.46917
60.86	0.49119
60.87	0.51313
60.88	0.5346
60.89	0.55516
60.9	0.57433
60.91	0.5917
60.92	0.60693
60.93	0.61982
60.94	0.63034
60.95	0.63861
60.96	0.64487
60.97	0.64941
60.98	0.65257
60.99	0.6547
61	0.65613
61.01	0.65712
61.02	0.65791
61.03	0.65865
61.04	0.65942
61.05	0.66025
61.06	0.6611
61.07	0.66192
61.08	0.66263
61.09	0.66317
61.1	0.66348
61.11	0.66359
61.12	0.66351
61.13	0.66332
61.14	0.66307
61.15	0.66288
61.16	0.66284
61.17	0.66308
61.18	0.66374
61.19	0.66496
61.2	0.6669
61.21	0.66972
61.22	0.67363
61.23	0.67885
61.24	0.68562
61.25	0.69412
61.26	0.70451
61.27	0.71683
61.28	0.73102
61.29	0.7469
61.3	0.7642
61.31	0.78256
61.32	0.80154
61.33	0.82067
61.34	0.83949
61.35	0.85752
61.36	0.87436
61.37	0.88968
61.38	0.90333
61.39	0.91531
61.4	0.92583
61.41	0.93523
61.42	0.94388
61.43	0.95211
61.44	0.96014
61.45	0.96803
61.46	0.9757
61.47	0.98291
61.48	0.98932
61.49	0.99456
61.5	0.99824
61.51	1
61.52	0.99954
61.53	0.99662
61.54	0.99104
61.55	0.98273
61.56	0.9717
61.57	0.95809
61.58	0.94217
61.59	0.92423
61.6	0.90463
61.61	0.88371
61.62	0.86181
61.63	0.83927
61.64	0.81638
61.65	0.79343
61.66	0.77066
61.67	0.74825
61.68	0.72639
61.69	0.7052
61.7	0.68475
61.71	0.66511
61.72	0.64627
61.73	0.6282
61.74	0.61086
61.75	0.59419
61.76	0.57811
61.77	0.56255
61.78	0.54743
61.79	0.53266
61.8	0.51817
61.81	0.50391
61.82	0.48981
61.83	0.47584
61.84	0.46199
61.85	0.44829
61.86	0.4348
61.87	0.42166
61.88	0.40899
61.89	0.39695
61.9	0.38568
61.91	0.37528
61.92	0.36586
61.93	0.35748
61.94	0.35015
61.95	0.34385
61.96	0.33851
61.97	0.33403
61.98	0.33023
61.99	0.32695
62	0.32397
62.01	0.3211
62.02	0.31813
62.03	0.3149
62.04	0.31127
62.05	0.30711
62.06	0.30235
62.07	0.29692
62.08	0.29084
62.09	0.28416
62.1	0.27699
62.11	0.26945
62.12	0.2617
62.13	0.25387
62.14	0.24609
62.15	0.23846
62.16	0.23107
62.17	0.22396
62.18	0.21715
62.19	0.21063
62.2	0.20439
62.21	0.19837
62.22	0.19251
62.23	0.18675
62.24	0.18101
62.25	0.17524
62.26	0.1694
62.27	0.16345
62.28	0.15741
62.29	0.15126
62.3	0.14504
62.31	0.13877
62.32	0.13249
62.33	0.12626
62.34	0.12011
62.35	0.11412
62.36	0.10831
62.37	0.10274
62.38	0.097427
62.39	0.092397
62.4	0.087664
62.41	0.083231
62.42	0.079093
62.43	0.075238
62.44	0.071645
62.45	0.068289
62.46	0.065143
62.47	0.06218
62.48	0.059376
62.49	0.056711
62.5	0.054171
62.51	0.051747
62.52	0.049431
62.53	0.047217
62.54	0.045104
62.55	0.043088
62.56	0.041168
62.57	0.039344
62.58	0.037616
62.59	0.035982
62.6	0.034444
62.61	0.033
62.62	0.03165
62.63	0.03039
62.64	0.02922
62.65	0.028134
62.66	0.027127
62.67	0.026193
62.68	0.025324
62.69	0.024512
62.7	0.023749
62.71	0.023027
62.72	0.02234
62.73	0.021684
62.74	0.021056
62.75	0.020453
62.76	0.019875
62.77	0.019322
62.78	0.018793
62.79	0.018288
62.8	0.017809
62.81	0.017353
62.82	0.016922
62.83	0.016513
62.84	0.016127
62.85	0.01576
62.86	0.015412
62.87	0.015079
62.88	0.01476
62.89	0.014453
62.9	0.014155
62.91	0.013865
62.92	0.013581
62.93	0.013303
62.94	0.013028
62.95	0.012758
62.96	0.012491
62.97	0.012227
62.98	0.011969
62.99	0.011715
63	0.011465
63.01	0.011221
63.02	0.010983
63.03	0.010751
63.04	0.010524
63.05	0.010305
63.06	0.010091
63.07	0.0098839
63.08	0.009683
63.09	0.0094881
63.1	0.009299
63.11	0.0091153
63.12	0.008937
63.13	0.0087638
63.14	0.0085959
63.15	0.0084334
63.16	0.0082763
63.17	0.0081246
63.18	0.0079785
63.19	0.0078379
63.2	0.0077027
63.21	0.0075729
63.22	0.0074483
63.23	0.0073289
63.24	0.0072146
63.25	0.0071054
63.26	0.0070009
63.27	0.0069012
63.28	0.0068058
63.29	0.0067146
63.3	0.0066273
63.31	0.0065434
63.32	0.0064627
63.33	0.0063846
63.34	0.0063089
63.35	0.006235
63.36	0.0061625
63.37	0.006091
63.38	0.0060201
63.39	0.0059495
63.4	0.0058788
63.41	0.005808
63.42	0.005737
63.43	0.0056657
63.44	0.0055945
63.45	0.0055235
63.46	0.005453
63.47	0.0053831
63.48	0.0053141
63.49	0.005246
63.5	0.005179
63.51	0.0051131
63.52	0.0050482
63.53	0.0049843
63.54	0.0049214
63.55	0.0048592
63.56	0.0047978
63.57	0.004737
63.58	0.0046767
63.59	0.0046171
63.6	0.004558
63.61	0.0044995
63.62	0.0044419
63.63	0.0043851
63.64	0.0043293
63.65	0.0042747
63.66	0.0042213
63.67	0.0041691
63.68	0.0041182
63.69	0.0040687
63.7	0.0040204
63.71	0.0039734
63.72	0.0039277
63.73	0.0038833
63.74	0.0038401
63.75	0.003798
63.76	0.0037572
63.77	0.0037175
63.78	0.0036788
63.79	0.0036412
63.8	0.0036046
63.81	0.003569
63.82	0.0035342
63.83	0.0035003
63.84	0.0034672
63.85	0.0034349
63.86	0.0034032
63.87	0.0033722
63.88	0.0033418
63.89	0.003312
63.9	0.0032827
63.91	0.0032539
63.92	0.0032257
63.93	0.003198
63.94	0.0031707
63.95	0.003144
63.96	0.0031178
63.97	0.0030922
63.98	0.003067
63.99	0.0030424
64	0.0030182
64.01	0.0029946
64.02	0.0029713
64.03	0.0029486
64.04	0.0029262
64.05	0.0029043
64.06	0.0028826
64.07	0.0028613
64.08	0.0028403
64.09	0.0028195
64.1	0.0027989
64.11	0.0027785
64.12	0.0027583
64.13	0.0027382
64.14	0.0027182
64.15	0.0026982
64.16	0.0026784
64.17	0.0026587
64.18	0.002639
64.19	0.0026195
64.2	0.0026002
64.21	0.0025811
64.22	0.0025622
64.23	0.0025436
64.24	0.0025253
64.25	0.0025073
64.26	0.0024895
64.27	0.0024719
64.28	0.0024546
64.29	0.0024374
64.3	0.0024203
64.31	0.0024033
64.32	0.0023864
64.33	0.0023694
64.34	0.0023525
64.35	0.0023354
64.36	0.0023184
64.37	0.0023013
64.38	0.0022843
64.39	0.0022673
64.4	0.0022505
64.41	0.0022337
64.42	0.0022172
64.43	0.0022009
64.44	0.0021848
64.45	0.0021689
64.46	0.0021533
64.47	0.002138
64.48	0.0021228
64.49	0.0021079
64.5	0.0020933
64.51	0.0020788
64.52	0.0020645
64.53	0.0020505
64.54	0.0020365
64.55	0.0020228
64.56	0.0020093
64.57	0.0019959
64.58	0.0019828
64.59	0.0019699
64.6	0.0019572
64.61	0.0019447
64.62	0.0019325
64.63	0.0019205
64.64	0.0019087
64.65	0.0018971
64.66	0.0018857
64.67	0.0018744
64.68	0.0018633
64.69	0.0018522
64.7	0.0018412
64.71	0.0018303
64.72	0.0018194
64.73	0.0018085
64.74	0.0017977
64.75	0.0017869
64.76	0.0017761
64.77	0.0017654
64.78	0.0017546
64.79	0.0017439
64.8	0.0017331
64.81	0.0017223
64.82	0.0017115
64.83	0.0017007
64.84	0.0016899
64.85	0.0016791
64.86	0.0016684
64.87	0.0016577
64.88	0.0016472
64.89	0.0016367
64.9	0.0016264
64.91	0.0016162
64.92	0.0016062
64.93	0.0015963
64.94	0.0015867
64.95	0.0015771
64.96	0.0015677
64.97	0.0015583
64.98	0.0015491
64.99	0.0015399
65	0.0015308
65.01	0.0015218
65.02	0.0015128
65.03	0.0015038
65.04	0.001495
65.05	0.0014863
65.06	0.0014776
65.07	0.0014691
65.08	0.0014608
65.09	0.0014525
65.1	0.0014445
65.11	0.0014365
65.12	0.0014287
65.13	0.001421
65.14	0.0014134
65.15	0.001406
65.16	0.0013988
65.17	0.0013917
65.18	0.0013848
65.19	0.001378
65.2	0.0013714
65.21	0.0013649
65.22	0.0013584
65.23	0.001352
65.24	0.0013457
65.25	0.0013393
65.26	0.0013329
65.27	0.0013264
65.28	0.0013197
65.29	0.0013129
65.3	0.0013059
65.31	0.0012987
65.32	0.0012914
65.33	0.001284
65.34	0.0012766
65.35	0.0012692
65.36	0.0012618
65.37	0.0012545
65.38	0.0012474
65.39	0.0012403
65.4	0.0012335
65.41	0.0012267
65.42	0.0012202
65.43	0.0012138
65.44	0.0012075
65.45	0.0012013
65.46	0.0011953
65.47	0.0011894
65.48	0.0011836
65.49	0.0011779
65.5	0.0011723
65.51	0.0011668
65.52	0.0011615
65.53	0.0011563
65.54	0.0011513
65.55	0.0011464
65.56	0.0011417
65.57	0.0011371
65.58	0.0011327
65.59	0.0011284
65.6	0.0011242
65.61	0.0011201
65.62	0.001116
65.63	0.001112
65.64	0.001108
65.65	0.001104
65.66	0.0011
65.67	0.0010959
65.68	0.0010917
65.69	0.0010875
65.7	0.0010832
65.71	0.0010788
65.72	0.0010743
65.73	0.0010698
65.74	0.0010652
65.75	0.0010606
65.76	0.0010561
65.77	0.0010516
65.78	0.0010472
65.79	0.0010429
65.8	0.0010387
65.81	0.0010346
65.82	0.0010306
65.83	0.0010268
65.84	0.001023
65.85	0.0010193
65.86	0.0010156
65.87	0.001012
65.88	0.0010084
65.89	0.0010048
65.9	0.001001
65.91	0.0009972
65.92	0.00099318
65.93	0.00098893
65.94	0.00098438
65.95	0.00097946
65.96	0.0009741
65.97	0.00096826
65.98	0.00096188
65.99	0.00095499
66	0.00094762
