# Supplementary material for: CADEM: calculate X-ray diffraction of epitaxial multilayers
Source: J Appl Crystallogr. 2017 Feb 1;50(Pt 1):288–92. doi: 10.1107/S1600576716018379 (PMC5294394; doi:10.1107/S1600576716018379)
Supplement: Supplementary file 2 [file j-50-00288-sup2.zip › CADEM_sourceFiles_revised/cell2csv.m]

function cell2csv(filename,cellArray,delimiter)
% Writes cell array content into a *.csv file.
% 
% CELL2CSV(filename,cellArray,delimiter)
%
% filename      = Name of the file to save. [ i.e. 'text.csv' ]
% cellarray    = Name of the Cell Array where the data is in
% delimiter = seperating sign, normally:',' (default)
%
% by Sylvain Fiedler, KA, 2004
% modified by Rob Kohr, Rutgers, 2005 - changed to english and fixed delimiter
if nargin<3
    delimiter = ',';
end

datei = fopen(filename,'w');
for z=1:size(cellArray,1)
    for s=1:size(cellArray,2)

        var = eval(['cellArray{z,s}']);

        if size(var,1) == 0
            var = '';
        end

        if isnumeric(var) == 1
            var = num2str(var);
        end

        fprintf(datei,var);

        if s ~= size(cellArray,2)
            fprintf(datei,[delimiter]);
        end
    end
    fprintf(datei,'\n');
end
fclose(datei);
