# Supplementary material for: CADEM: calculate X-ray diffraction of epitaxial multilayers
Source: J Appl Crystallogr. 2017 Feb 1;50(Pt 1):288–92. doi: 10.1107/S1600576716018379 (PMC5294394; doi:10.1107/S1600576716018379)
Supplement: Supplementary file 2 [file j-50-00288-sup2.zip › CADEM_sourceFiles_revised/cf1.txt]

system	1
2theta_002_from	24
2theta_002_step	0.01
2theta_002_to	37
2theta_004_from	50
2theta_004_step	0.01
2theta_004_to	70
layerA_latticeconstant_A	
layerB_latticeconstant_A	
periodicArrangement	
layerA_thickness_uc	
layerB_thickness_uc	
numberOfbilayers	
non-periodicArrangement_file	
numberOfUnitCellsOfIntermixing	0
SingleLayer_latticeconstant_A	3.05
SingleLayer_thickness_uc	15
% Info:
% The simulation for vanadium thin film with thickness of 15 unit cells and
% lattice constant equal to 3.05 angstrom. The pattern is calculated in two 
% angular ranges of 2theta angle, i.e. 24-37 degrees and 50-70 degrees. The
% calculation step size is equal to 0.01 degree.
