# Supplementary material for: CADEM: calculate X-ray diffraction of epitaxial multilayers
Source: J Appl Crystallogr. 2017 Feb 1;50(Pt 1):288–92. doi: 10.1107/S1600576716018379 (PMC5294394; doi:10.1107/S1600576716018379)
Supplement: Supplementary file 2 [file j-50-00288-sup2.zip › CADEM_sourceFiles_revised/cf2.txt]

system	2
2theta_002_from	25
2theta_002_step	0.01
2theta_002_to	33
2theta_004_from	55
2theta_004_step	0.01
2theta_004_to	68
layerA_latticeconstant_A	5.94
layerB_latticeconstant_A	6.12
periodicArrangement	1
layerA_thickness_uc	15.75
layerB_thickness_uc	1
numberOfbilayers	48
non-periodicArrangement_file	
numberOfUnitCellsOfIntermixing	1.5
SingleLayer_latticeconstant_A	
SingleLayer_thickness_uc	
% Info:
% The simulation for TiNiSn/HfNiSn superlattice. Number of periods is equal
% to 48. The thickness of TiNiSn is 15.75 unit cell, whereas HfNiSn is only
% 1 unit cell thick. The lattice constants are equal to 5.94 and 6.12 angstrom
% for TiNiSn and HfNiSn, respectively. The pattern is calculated in two 
% angular ranges of 2theta angle, i.e. 25-33 degrees and 55-68 degrees. The
% calculation step size is equal to 0.01 degree.
