# Supplementary material for: CADEM: calculate X-ray diffraction of epitaxial multilayers
Source: J Appl Crystallogr. 2017 Feb 1;50(Pt 1):288–92. doi: 10.1107/S1600576716018379 (PMC5294394; doi:10.1107/S1600576716018379)
Supplement: Supplementary file 2 [file j-50-00288-sup2.zip › CADEM_sourceFiles_revised/cf4.txt]

system	3
2theta_002_from	25
2theta_002_step	0.01
2theta_002_to	35
2theta_004_from	55
2theta_004_step	0.01
2theta_004_to	66
layerA_latticeconstant_A	6.17
layerB_latticeconstant_A	5.98
periodicArrangement	0
layerA_thickness_uc	
layerB_thickness_uc	
numberOfbilayers	
non-periodicArrangement_file	ArbitraryStack1.dat
numberOfUnitCellsOfIntermixing	0
SingleLayer_latticeconstant_A	
SingleLayer_thickness_uc	
% Info:
% The simulation for HfNiSn/TiNiSn superlattice. The stack follows non-periodic
% arrangement of layers according to the file ArbitraryStack1.dat, which 
% states the thicknesses of constiturnt layers in the units of unit cells.
% The lattice constants are equal to 6.17 and 5.98 angstrom
% for HfNiSn and TiNiSn, respectively. The pattern is calculated in two 
% angular ranges of 2theta angle, i.e. 25-35 degrees and 55-66 degrees. The
% calculation step size is equal to 0.01 degree.
