# Supplementary material for: CADEM: calculate X-ray diffraction of epitaxial multilayers
Source: J Appl Crystallogr. 2017 Feb 1;50(Pt 1):288–92. doi: 10.1107/S1600576716018379 (PMC5294394; doi:10.1107/S1600576716018379)
Supplement: Supplementary file 2 [file j-50-00288-sup2.zip › CADEM_sourceFiles_revised/cf5.txt]

system	2
2theta_002_from	25
2theta_002_step	0.01
2theta_002_to	33
2theta_004_from	55
2theta_004_step	0.01
2theta_004_to	66
layerA_latticeconstant_A	5.98
layerB_latticeconstant_A	6.07
periodicArrangement	0
layerA_thickness_uc	
layerB_thickness_uc	
numberOfbilayers	
non-periodicArrangement_file	ArbitraryStack2.dat
numberOfUnitCellsOfIntermixing	0
SingleLayer_latticeconstant_A	
SingleLayer_thickness_uc	
% Info:
% The simulation for TiNiSn/HfNiSn superlattice. The stack follows non-periodic
% arrangement of layers according to the file ArbitraryStack2.dat, which 
% states the thicknesses of constiturnt layers in the units of unit cells.
% The lattice constants are equal to 5.98 and 6.07 angstrom
% for TiNiSn and HfNiSn, respectively. The pattern is calculated in two 
% angular ranges of 2theta angle, i.e. 25-33 degrees and 55-66 degrees. The
% calculation step size is equal to 0.01 degree.
